# Supplementary material for: Challenges Threatening Agricultural Sustainability in Central Asia: Status and Prospect
Source: Int J Environ Res Public Health. 2022 May 19;19(10):6200. doi: 10.3390/ijerph19106200 (PMC9141516; doi:10.3390/ijerph19106200)
Supplement: Supplementary file 1 [file ijerph-19-06200-s001.zip]

Archive with 1 entries (1 files):
- ijerph-1709439-supplementary.xlsx
