# Supplementary material for: Challenges Threatening Agricultural Sustainability in Central Asia: Status and Prospect
Source: Int J Environ Res Public Health. 2022 May 19;19(10):6200. doi: 10.3390/ijerph19106200 (PMC9141516; doi:10.3390/ijerph19106200)
Supplement: Supplementary file 1 [file ijerph-19-06200-s001.zip › ijerph-1709439-supplementary.xlsx]

## Sheet: Sheet1
	Table S1. Weighting results of AHP
		expert 1	expert 2	expert 3	expert 4	expert 5	expert 6	expert 7	expert 8	expert 9	expert 10	Final weight assignment
	Economic efficiency	0.66	0.14	0.43	0.1	0.14	0.6	0.23077	0.23077	0.11111	0.11111	0.28
	Social stability	0.18	0.71	0.14	0.45	0.43	0.2	0.07692	0.07692	0.33333	0.33333	0.29
	Ecological security	0.16	0.14	0.43	0.45	0.43	0.2	0.69231	0.69231	0.55556	0.55556	0.43
	Consistency ratio (CR)	0.015	0	0	0	0	0	0	0	0	0
			Table S2. Entropy weighting results
			criterion layer	index layer		attribute	weight
			Economic efficiency	Labor productivity		positive	0.05
				Land productivity		positive	0.1
				Agriculture value added share of GDP		positive	0.06
				Agricultural input		negative	0.02
				Irrigation water use efficiency		positive	0.09
			Social stability	The proportion of rural population		negative	0.05
				Per capita arable land		positive	0.14
				Electrification rate		positive	0.02
				Drinking water safety		positive	0.02
				Sanitary conditions		positive	0.03
			Ecological security	Carbon intensity of agriculture production		negative	0.02
				Water stress		negative	0.1
				Manure consumption		positive	0.05
				Forest cover		positive	0.06
				Salinization		negative	0.04
				Irrigation rate		positive	0.04
				Drainage rate		positive	0.07
				PM2.5 air pollution		negative	0.03
	Table S3. Initial data
	Country	Year	Economic efficiency					Social stability					Ecological security
			Labor productivity	Land productivity	Agriculture value added share of GDP	Agricultural input	Irrigation water use efficiency	The proportion of rural population	Per capita arable land	Electrification rate	Drinking water safety	Sanitary conditions	Carbon intensity of agriculture production	Water stress	Manure consumption	Forest cover	Salinization	Irrigation rate	Drainage rate	PM2.5 air pollution
			dollar/person /yr.	dollar/100 ha. /yr.	%	%	dollar/m3	%	ha. /person	%	%	%	kg CO2eq/dollar	%	kg/ha	%	%	%	%	micrograms per cubic meter
	Kazakhstan	2002	719.74	922.81	8	0.24	0.04	43.76	1.91	99.67	88.1	97.14	13.01	68.13	4.07	1.16	16.63	6.02	1.35	15.94
	Kazakhstan	2007	2310.05	2806.91	5.66	0.3	0.04	43.39	1.85	100	87	97.74	3.81	63.4	5.14	1.15	17.42	4.81	1.24	15.62
	Kazakhstan	2012	3926.98	4110.22	4.29	0.23	0.04	43.03	1.75	100	86	98.37	2.48	58.38	5.24	1.18	18.02	4.26	1.16	14.48
	Kazakhstan	2017	5053.02	3484.79	4.52	0.22	0.04	42.73	1.64	100	85.6	99	3.94	61.84	5.82	1.25	28.07	3.56	1.15	13.82
	Kyrgyzstan	2002	526.35	5125.4	34.4	0.16	0.12	64.71	0.27	100	71.1	92.76	6.17	93.54	20.78	6.21	5.08	73.44	10.4	27.08
	Kyrgyzstan	2007	1236.48	9525.08	26.87	0.25	0.15	64.71	0.24	99.51	76.9	94.93	3.77	92.94	24.16	6.33	4.85	75.44	10.9	26.78
	Kyrgyzstan	2012	1464.45	10386.2	16.65	0.32	0.11	64.58	0.23	99.8	82.7	97.3	4.25	92.69	29.61	6.46	4.84	75.55	10.9	25.49
	Kyrgyzstan	2017	1654.11	9145.93	12.51	0.32	0.11	64.06	0.21	100	86.2	99.22	5.38	92.69	33.54	6.57	4.85	74.86	10.8	22.74
	Tajikistan	2002	258.75	5939.92	22.24	0.06	0.06	73.5	0.12	98.77	50.5	89.63	11.49	91.37	29.72	2.93	9.18	82.25	38.3	51.18
	Tajikistan	2007	874.6	15284.9	19.43	0.23	0.08	73.49	0.11	98.41	57.2	91.97	5.62	90.82	41.06	2.93	4.8	83.39	39.2	49.34
	Tajikistan	2012	2370.41	37493	23.33	0.22	0.15	73.46	0.09	98.85	64	94.39	3.12	90.82	57.77	2.96	3.13	83.44	39.5	48.99
	Tajikistan	2017	2622.97	32248.9	20.28	0.32	0.23	73.15	0.08	99.34	66.7	96.83	4.18	90.82	67.56	3.04	3.13	84.3	39.9	46.15
	Turkmenistan	2002	2846.77	5151.78	20.93	0.28	0.09	53.64	0.44	99.77	81.52	96.05	3.62	96.52	27.33	8.78	70.93	100	48.1	23.85
	Turkmenistan	2007	5506.99	10090	18.85	0.19	0.12	52.42	0.42	99.62	87.16	96.94	2.34	94.3	34.88	8.78	68.01	100	48.1	24.85
	Turkmenistan	2012	5030.01	8834.66	8.5	0.47	0.09	50.83	0.37	99.8	92.82	98	3.04	94.3	39.19	8.78	68.01	100	50.6	23.8
	Turkmenistan	2017	6330.07	9817.6	8.76	0.5	0.14	49.27	0.34	100	98.49	99.08	2.8	94.3	39.18	8.78	68.01	100	50.6	21.77
	Uzbekistan	2002	1433.81	20824.3	48.05	0.22	0.25	52.91	0.18	99.52	82.8	90.27	3.08	90.33	26.13	7.14	49.12	79.81	59.9	31.94
	Uzbekistan	2007	2710.43	37621.5	37.06	0.24	0.29	50.5	0.16	99.49	81.2	94.84	2.17	90.32	35.24	7.6	48.56	79.71	63	31.53
	Uzbekistan	2012	5566.82	77946.2	30.73	0.26	0.38	48.95	0.14	99.81	80.9	99.42	1.44	91.19	49.78	8.06	48	83.02	66.3	31.66
	Uzbekistan	2017	4560.11	69546.6	30.07	0.31	0.45	49.35	0.13	100	80.9	100	1.99	92.29	63.99	8.2	27.28	83.75	67.7	28.46
	Table S4. Normalized data
	Country	Year	Economic efficiency					Social stability					Ecological security
			Labor productivity	Land productivity	Agriculture value added share of GDP	Agricultural input	Irrigation water use efficiency	The proportion of rural population	Per capita arable land	Electrification rate	Drinking water safety	Sanitary conditions	Carbon intensity of agriculture production	Water stress	Manure consumption	Forest cover	Salinization	Irrigation rate	Drainage rate	PM2.5 air pollution
	Kazakhstan	2002	0.0759291	0	0.0847806	0.590909	0	0.966526	1	0.792453	0.783497	0.724204	0	0.744363	0	0.00131062	0.800885	0.0255081	0.00300526	0.943255
	Kazakhstan	2007	0.337867	0.0244614	0.0313071	0.454545	0	0.978551	0.967213	1	0.760575	0.782064	0.79516	0.86838	0.016853	0	0.789233	0.0129614	0.00135237	0.95182
	Kazakhstan	2012	0.60419	0.0413824	0	0.613636	0	0.99025	0.912568	1	0.739737	0.842816	0.910112	1	0.0184281	0.00393185	0.780383	0.0072584	0.000150263	0.982334
	Kazakhstan	2017	0.789659	0.0332624	0.00525594	0.636364	0	1	0.852459	1	0.731402	0.903568	0.783924	0.909282	0.0275634	0.0131062	0.632153	0	0	1
	Kyrgyzstan	2002	0.0440761	0.0545625	0.688071	0.772727	0.195122	0.285668	0.103825	1	0.429256	0.301832	0.591184	0.0781332	0.263191	0.663172	0.971239	0.724596	0.138993	0.645075
	Kyrgyzstan	2007	0.161041	0.111684	0.515996	0.568182	0.268293	0.285668	0.0874317	0.691824	0.550115	0.51109	0.798617	0.0938647	0.316428	0.678899	0.974631	0.745334	0.146506	0.653105
	Kyrgyzstan	2012	0.198589	0.122864	0.28245	0.409091	0.170732	0.289893	0.0819672	0.874214	0.670973	0.739634	0.757131	0.10042	0.402268	0.695937	0.974779	0.746474	0.146506	0.687634
	Kyrgyzstan	2017	0.229828	0.106761	0.187843	0.409091	0.170732	0.306792	0.0710383	1	0.743905	0.924783	0.659464	0.10042	0.464168	0.710354	0.974631	0.73932	0.145004	0.761242
	Tajikistan	2002	0	0.0651375	0.410192	1	0.0487805	0	0.0218579	0.226415	0	0	0.131374	0.135029	0.404001	0.23329	0.910767	0.815948	0.558227	0
	Tajikistan	2007	0.101436	0.186463	0.345978	0.613636	0.097561	0.000324992	0.0163934	0	0.139612	0.225651	0.638721	0.149449	0.582611	0.23329	0.975369	0.827769	0.571751	0.0492505
	Tajikistan	2012	0.347809	0.474794	0.435101	0.636364	0.268293	0.00129997	0.00546448	0.27673	0.281309	0.459016	0.854797	0.149449	0.845802	0.237221	1	0.828287	0.576258	0.0586188
	Tajikistan	2017	0.389408	0.406709	0.365402	0.409091	0.463415	0.0113747	0	0.584906	0.33757	0.694311	0.763181	0.149449	1	0.247706	1	0.837204	0.582269	0.134636
	Turkmenistan	2002	0.42627	0.054905	0.380256	0.5	0.121951	0.645434	0.196721	0.855346	0.646385	0.619094	0.811582	0	0.366357	1	0	1	0.705485	0.731531
	Turkmenistan	2007	0.864431	0.119018	0.332724	0.704545	0.195122	0.685083	0.185792	0.761006	0.763909	0.704918	0.922213	0.0582066	0.485273	1	0.0430678	1	0.705485	0.704764
	Turkmenistan	2012	0.785869	0.10272	0.0962066	0.0681818	0.121951	0.736757	0.15847	0.874214	0.88185	0.807136	0.861711	0.0582066	0.553158	1	0.0430678	1	0.74305	0.732869
	Turkmenistan	2017	1	0.115482	0.102148	0	0.243902	0.787455	0.142077	1	1	0.911283	0.882455	0.0582066	0.553	1	0.0430678	1	0.74305	0.787206
	Uzbekistan	2002	0.193543	0.258382	1	0.636364	0.512195	0.669158	0.0546448	0.698113	0.673057	0.0617165	0.858254	0.162297	0.347456	0.785059	0.321681	0.790647	0.882795	0.514989
	Uzbekistan	2007	0.403813	0.476461	0.748857	0.590909	0.609756	0.747481	0.0437158	0.679245	0.639717	0.502411	0.936906	0.162559	0.490943	0.845347	0.329941	0.78961	0.929376	0.525964
	Uzbekistan	2012	0.874286	1	0.604205	0.545455	0.829268	0.797855	0.0327869	0.880503	0.633465	0.944069	1	0.139748	0.719956	0.905636	0.338201	0.823932	0.978963	0.522484
	Uzbekistan	2017	0.708472	0.890948	0.589122	0.431818	1	0.784855	0.0273224	1	0.633465	1	0.952463	0.110907	0.943771	0.923984	0.643805	0.831501	1	0.608137
	Table S5. Detail scores
	Country	Year	Economic efficiency					Social stability					Ecological security								Total score
			Labor productivity	Land productivity	Agriculture value added share of GDP	Agricultural input	Irrigation water use efficiency	The proportion of rural population	Per capita arable land	Electrification rate	Drinking water safety	Sanitary conditions	Carbon intensity of agriculture production	Water stress	Manure consumption	Forest cover	Salinization	Irrigation rate	Drainage rate	PM2.5 air pollution
	Kazakhstan	2002	0.0033219	0	0.00445098	0.0103409	0	0.0539024	0.156154	0.0176778	0.017478	0.024233	0	0.0780673	0	8.24729e-05	0.0335981	0.0010701	0.00022063	0.029678	0.430275
	Kazakhstan	2007	0.0147817	0.00214037	0.00164362	0.00795455	0	0.054573	0.151034	0.0223077	0.0169667	0.0261691	0.016679	0.091074	0.000883757	0	0.0331093	0.000543748	9.92835e-05	0.0299475	0.469907
	Kazakhstan	2012	0.0264333	0.00362096	0	0.0107386	0	0.0552255	0.142501	0.0223077	0.0165018	0.0282019	0.0190902	0.104878	0.000966352	0.000247419	0.032738	0.000304499	1.10315e-05	0.0309076	0.494674
	Kazakhstan	2017	0.0345476	0.00291046	0.000275937	0.0111364	0	0.0557692	0.133115	0.0223077	0.0163159	0.0302348	0.0164433	0.0953637	0.0014454	0.000824729	0.0265196	0	0	0.0314634	0.478673
	Kyrgyzstan	2002	0.00192833	0.00477422	0.0361237	0.0135227	0.0153659	0.0159315	0.0162127	0.0223077	0.00957571	0.0100998	0.0124004	0.00819446	0.0138015	0.0417313	0.0407447	0.0303977	0.0102041	0.0202963	0.323613
	Kyrgyzstan	2007	0.00704553	0.00977234	0.0270898	0.00994318	0.021128	0.0159315	0.0136528	0.015433	0.0122718	0.0171018	0.0167515	0.00984435	0.0165932	0.042721	0.040887	0.0312677	0.0107557	0.0205489	0.338739
	Kyrgyzstan	2012	0.00868829	0.0107506	0.0148286	0.00715909	0.0134451	0.0161671	0.0127995	0.0195017	0.0149679	0.0247493	0.0158813	0.0105318	0.0210945	0.0437931	0.0408932	0.0313155	0.0107557	0.0216353	0.338958
	Kyrgyzstan	2017	0.010055	0.00934162	0.00986175	0.00715909	0.0134451	0.0171096	0.0110929	0.0223077	0.0165948	0.0309447	0.0138327	0.0105318	0.0243405	0.0447003	0.040887	0.0310154	0.0106454	0.0239513	0.347816
	Tajikistan	2002	0	0.00569953	0.0215351	0.0175	0.00384146	0	0.0034132	0.0050508	0	0	0.00275565	0.0141616	0.0211854	0.0146802	0.0382078	0.03423	0.040982	0	0.223243
	Tajikistan	2007	0.00443782	0.0163156	0.0181638	0.0107386	0.00768293	1.81245e-05	0.0025599	0	0.00311443	0.00755063	0.0133976	0.015674	0.0305516	0.0146802	0.0409179	0.0347259	0.0419749	0.00154959	0.264053
	Tajikistan	2012	0.0152166	0.0415445	0.0228428	0.0111364	0.021128	7.24982e-05	0.0008533	0.0061732	0.00627535	0.0153594	0.0179299	0.015674	0.0443531	0.0149276	0.0419512	0.0347477	0.0423058	0.00184435	0.354336
	Tajikistan	2017	0.0170366	0.035587	0.0191836	0.00715909	0.0364939	0.000634359	0	0.0130479	0.00753041	0.0232327	0.0160082	0.015674	0.052439	0.0155874	0.0419512	0.0351217	0.0427471	0.00423611	0.38367
	Turkmenistan	2002	0.0186493	0.00480419	0.0199634	0.00875	0.00960366	0.0359954	0.0307188	0.0190808	0.0144194	0.0207158	0.0170234	0	0.0192114	0.0629268	0	0.0419512	0.0517929	0.0230165	0.398623
	Turkmenistan	2007	0.0378189	0.010414	0.017468	0.0123295	0.0153659	0.0382065	0.0290122	0.0169763	0.0170411	0.0235876	0.019344	0.0061046	0.0254473	0.0629268	0.00180675	0.0419512	0.0517929	0.0221743	0.449768
	Turkmenistan	2012	0.0343818	0.00898801	0.00505085	0.00119318	0.00960366	0.0410883	0.0247457	0.0195017	0.019672	0.027008	0.0180749	0.0061046	0.0290071	0.0629268	0.00180675	0.0419512	0.0545508	0.0230586	0.428714
	Turkmenistan	2017	0.04375	0.0101046	0.00536277	0	0.0192073	0.0439158	0.0221858	0.0223077	0.0223077	0.0304929	0.01851	0.0061046	0.0289988	0.0629268	0.00180675	0.0419512	0.0545508	0.0247682	0.459252
	Uzbekistan	2002	0.0084675	0.0226084	0.0525	0.0111364	0.0403354	0.0373184	0.008533	0.0155733	0.0150143	0.00206513	0.0180024	0.0170214	0.0182203	0.0494013	0.0134949	0.0331686	0.0648101	0.0162033	0.443874
	Uzbekistan	2007	0.0176668	0.0416904	0.039315	0.0103409	0.0480183	0.0416865	0.0068264	0.0151524	0.0142706	0.0168114	0.0196522	0.0170489	0.0257446	0.053195	0.0138414	0.0331251	0.0682298	0.0165486	0.499164
	Uzbekistan	2012	0.03825	0.0875	0.0317207	0.00954545	0.0653049	0.0444958	0.0051198	0.019642	0.0141311	0.03159	0.0209756	0.0146565	0.0377538	0.0569888	0.0141879	0.034565	0.0718702	0.0164391	0.614737
	Uzbekistan	2017	0.0309956	0.0779579	0.0309289	0.00755682	0.07875	0.0437708	0.0042665	0.0223077	0.0141311	0.0334615	0.0199785	0.0116317	0.0494904	0.0581434	0.0270084	0.0348825	0.0734146	0.0191341	0.637811
